# Supplementary material for: Coronavirus Immunotherapeutic Consortium Database
Source: Database (Oxford). 2023 Feb 10;2023:baac112. doi: 10.1093/database/baac112 (PMC9913043; doi:10.1093/database/baac112)
Supplement: baac112_Supp [file baac112_supp.zip]

Archive with 1 entries (1 files):
- suppl_data/Revised_Supp_Material.doc
